# Supplementary material for: POSS Engineering of Multifunctional Nanoplatforms for Chemo-Mild Photothermal Synergistic Therapy
Source: Int J Mol Sci. 2024 Jan 13;25(2):1012. doi: 10.3390/ijms25021012 (PMC10816201; doi:10.3390/ijms25021012)
Supplement: Supplementary file 1 [file ijms-25-01012-s001.zip]

Archive with 1 entries (1 files):
- ijms-2804854-supplementary.pdf
